# Supplementary material for: Effect of the Micronization of Pulp Fibers on the Properties of Green Composites
Source: Molecules. 2021 Sep 15;26(18):5594. doi: 10.3390/molecules26185594 (PMC8468071; doi:10.3390/molecules26185594)
Supplement: Supplementary file 1 [file molecules-26-05594-s001.zip]

Archive with 1 entries (1 files):
- molecules-1351695-supplementary.pdf
